# Supplementary material for: A multicentre validation study of the diagnostic value of plasma neurofilament light
Source: Nat Commun. 2021 Jun 7;12:3400. doi: 10.1038/s41467-021-23620-z (PMC8185001; doi:10.1038/s41467-021-23620-z)
Supplement: Supplementary file 3 — Source Data [file 41467_2021_23620_MOESM3_ESM.xlsx]

## Sheet: Figure 1a
CU AB-	CU AB+	MCI AB-	MCI AB+	EOAD	AD dementia	FTD	PD	PDD/DLB	CBS/PSP	DS	DS AD	ALS	Depression
3.239	5.52	9.712	13.28	2.936	14.92	12.888	7.782	11.835	18.56	12.64	54	36.48	4.12
5.16	14.321	9.976	18.428	4.981	16.76	15.437	8.864	12.397	30.8	16.08	55.321	37.029	4.2
6.042	17.964	10.12	21.201	5.56	17.48	23.832	9.018	19.207	34.68	16.234	64.8	44.04	4.28
6.92	19.418	12.458	22.04	5.634	17.52	27.299	9.309	21.256	38.074	17.887	65.499	45.692	4.36
7.269	21.748	12.64	25.768	6.212	22.68	28.692	9.455	22.347	42.64	20.004	72.8	47.4	4.72
7.422	22.24	13.6	25.8	6.222	22.73	30.38	9.455	25.488	50.4	20.23	79.65	49.036	4.8
9.564	23.44	14.604	27.656	6.785	22.773	32.569	9.658	28.562	58.8	22.72	85.6	50.4	5.28
9.68	23.676	15.236	27.88	9.92	23.034	33.208	10.035	29.256	62.4	22.913	89.2	52.313	5.597
9.791	23.909	16.881	28.7	11.08	23.332	37.232	10.582	29.818	63.28	24.2	113.514	58.8	5.8
10.32	26.106	17.16	29	11.24	23.417	39.9	11.018	30.314	66.64	24.489	115.6	58.995	6
10.6	28.44	19.1	29.24	11.352	23.6	40.95	11.055	30.777	66.88	25.48	137.983	60.4	6.259
10.676	28.579	20.475	29.8	13.251	24.6	46.137	11.613	31.273	77.057	27.02	149.36	66	6.478
10.84	28.96	21.88	30.009	13.36	25.121	49.651	11.81	32.694	80.526	29.485		69.782	6.72
10.904	29.267	24.01	30.401	14.24	25.292	49.852	11.818	34.711	85.032	29.54		70	7.024
10.977	30.994	24.174	30.511	14.96	26.32	50.045	11.927	35.372	87.083	31.84		78.308	7.439
12.218	33.44	25.16	32.407	15.582	26.88	50.82	11.964	36.364	97.2	32.92		82.8	7.44
12.4	34.372	25.409	34.816	16.4	26.92	51.471	12	38.678	98.424	36.864		85.56	7.8
12.542	34.4	25.611	35.92	16.597	27.12	51.89	12.036	38.678	157.6	38.089		89.6	7.889
13.32	35.8	26.091	37.31	17.032	27.96	52.359	12.509	39.008	165.592	40.592		90.4	8.118
13.4	38.13	26.827	37.326	17.579	28.4	53.24	12.764	40.992		43.6		91.6	8.962
13.84	41.6	29.792	37.96	19.04	28.562	53.724	13.527	41.983		44.915		94.741	9.04
13.92	43.693	30.367	39.252	20.24	29.617	54.808	13.818	43.636		53.676		96.394	9.36
14	47.6	30.397	40.891	20.698	29.932	55.19	14.036	45.62		53.992		99.518	9.708
14.388	64.618	30.57	42.142	21	30.16	61.364	14.182	45.95		55.163		104.342	9.84
14.4	74.4	31.84	43.497	21.24	30.16	61.468	14.327	46.281		61.6		105.618	9.85
14.92	83.6	32.44	53.058	21.509	30.2	62.49	14.436	49.917		69.2		110.616	10.183
14.92	95.946	33.279	55.64	21.92	30.345	64.372	14.436	50.579		83.6		114.944	10.214
15.196		33.28	68.244	22.56	30.728	65.824	15.236	50.909		93.967		116.249	10.28
15.2		34.727	87.2	23.28	31.08	70.002	15.855	51.24		126.866		118.59	10.326
15.453		35.873	144.519	24.4	31.804	73.52	15.909	52.893				122.223	10.746
15.766		36.316	245.316	24.864	32.391	80.917	16.073	55.537				123.105	11.096
15.825		36.662		27.88	32.627	82.666	16.109	57.19				124.4	11.2
16.149		37.615		27.891	32.88	83.703	16.364	57.521				124.4	11.84
16.289		37.889		29.62	33.243	84.92	16.4	60.165				126.248	11.84
16.666		41.6		30.648	33.683	85.898	16.691	60.165				128.4	12.12
16.993		41.768		31.954	33.761	86.68	16.873	61.488				138.986	13.142
17.08		42.254		32.872	33.976	90.882	16.945	62.149				142.8	13.35
17.16		42.472		32.995	34.32	94.735	16.972	63.471				143.764	13.491
17.2		43.073		33.365	34.762	100.672	17.2	64.132				154	13.76
17.326		43.761		34.046	35.16	103.695	17.418	64.463				178.585	13.864
17.706		44		34.276	35.16	104.027	17.636	64.463				180	14.116
18.16		48.4		34.618	35.341	106.178	18	65.455				217.831	15.016
18.2		49.6		34.931	35.502	107.467	18.073	65.455				226.771	16.609
18.304		50.188		36.238	35.54	110.352	18.222	67.438				303.227	16.76
18.52		51.2		36.92	35.72	114.532	18.255	68.099				369.594	18.799
18.52		51.288		37.105	35.744	115.773	18.4	69.091				389.647	19.788
19.103		54		39.346	35.792	120.302	18.626	70.083				428	21.24
19.151		56.557		39.467	36.158	133.584	18.764	70.744				432.449	21.379
19.218		58.4		41.091	36.16	134.509	19.091	70.744				452	22.16
19.324		59.188		43.259	36.832	137.441	19.164	71.405				632	27.557
19.371		62.927		43.711	37.009	143.264	19.382	73.388					28.84
19.4		69.659		43.838	37.36	150.587	19.6	73.719
19.6		77.2		44.086	38.12	200.306	19.891	79.339
19.76		110.428		48.254	38.31	360.58	19.994	81.322
19.8		123.6		52.799	39.027		20.145	84.628
19.96				55.738	40.556		20.182	92.893
20.04				62.541	41.2		20.182	98.182
20.04				62.8	42.554		20.291	106.777
20.21				63.896	43.6		20.379	194.711
20.29				64.054	44		20.436
20.36				65.012	45.592		21.127
20.514				72.801	45.631		21.127
20.62				80.744	46.4		21.673
21.5				88.383	46.8		22.545
21.64				124.226	48		22.691
21.8					48.02		23.055
21.88					48.25		23.091
22.029					50.301		23.279
22.12					52		23.527
22.176					52.4		23.527
22.24					53.6		23.709
23.48					54		23.828
23.6					54.8		23.997
24.171					55.2		24.131
24.32					55.6		24.496
24.8					57.6		24.655
25					57.6		24.836
25					57.777		25.082
25.32					59.158		25.527
25.4					59.602		25.552
25.522					60.977		25.964
26.56					61.042		26.073
26.84					69.781		26.145
26.92					73.6		26.182
27.44					74		26.545
27.581					74.498		26.982
28.68					79.6		27.269
29.903					84.38		27.6
30.01					88.496		28.218
31.6					88.753		28.436
32.733					90.134		28.441
32.84					92.669		29.018
33.095					93.195		29.6
33.311					119.078		29.675
33.32					126.56		30.109
33.6					127.118		30.255
34.164					130.56		30.436
35.022					136.187		30.727
35.44					136.56		30.761
35.44					142.611		31.455
35.664					184.572		31.933
36.2					298.4		32.8
36.4							34.073
36.44							34.909
37.04							35.236
38.04							35.345
38.102							35.745
39.08							38.182
44.8							38.545
46							38.545
48							39.273
50							39.636
54.8							40
58							40.727
							41.163
							41.818
							42.909
							43.273
							44
							45.553
							45.818
							46.182
							46.545
							49.091
							49.455
							49.455
							49.818
							50.545
							50.909
							51.106
							53.818
							54.545
							55.273
							55.636
							56
							56.727
							62.182
							66.909
							67.636

## Sheet: Figure 1b
CU AB-	CU AB+	SCD AB	SCD AB+	MCI AB-	MCI AB+	EOAD	AD dementia	PDD/DLB	VaD	FTD	PD	MSA	CBS/PSP
8.2601	2.1814	2.0678	9.9124	8.7552	11.0815	9.6472	14.6523	17.4115	13.06	14.2876	4.8637	28.9474	25.2422
9.1864	13.3455	7.6204	13.4153	9.1072	14.4801	15.9114	15.8309	18.4354	16.5763	15.3606	5.79	28.9474	32.0351
9.1891	14.3771	8.2058	15.7754	10.3819	15.9953	19.1261	15.966	19.0669	20.6225	15.9839	5.79	32.3438	33.2701
9.2988	14.8399	9.6626	16.4759	12.2069	16.7224	21.9995	22.6075	21.537	28.6269	18.1767	7.025	35.4315	40.3717
10.3548	14.945	10.939	17.3713	12.4559	17.0815	22.9841	22.6678	22.1546	28.8117	18.678	7.9513	36.049	47.7821
10.4215	15.9792	11.0052	17.5741	13.0572	18.0686	23.4756	22.7805	23.6984	41.9996	22.872	8.5689	36.3578	53.6487
11.039	16.053	11.1289	17.8828	13.6106	18.5515	26.0735	23.612	24.3159	42.6925	26.4196	8.8776	47.4733	60.7503
11.1999	16.1963	11.284	18.5753	14.2221	18.9783	26.8054	23.8197	26.4773	44.8322	27.8625	9.8039	47.7821	62.2941
11.6565	17.2143	11.8034	18.8443	14.5175	20.1693	28.5357	24.575	30.4912	47.3967	28.5387	10.4215	48.7084	62.9116
11.9875	17.523	12.3249	19.2623	14.9246	21.7595	29.5778	25.7238	31.5211	48.6637	28.865	10.7302	49.3259	63.2204
12.5828	17.5391	12.3985	20.0386	14.9751	22.9141	30.0112	26.7927	31.7015	55.2836	29.284	10.7302	51.7961	65.3817
12.8916	17.5594	12.4681	20.5995	16.2455	23.2424	34.1984	27.0786	33.5789	65.7229	30.1097	11.039	55.1925	68.7782
12.9833	17.7353	12.8258	20.6075	16.4359	23.3736	34.272	28.1352	34.1698	69.0465	30.2297	11.039	56.1188	71.2483
13.1869	18.1804	12.8346	21.3195	16.6261	23.5581	35.5213	28.5436	34.5052	73.7167	32.0819	11.3478	58.8977	71.8658
13.5243	18.2491	13.664	21.6331	16.7075	23.6765	40.4438	29.3421	34.814	75.7842	33.5171	11.6565	60.1327	73.4097
13.6964	19.0692	13.6702	22.1462	16.7614	24.1383	42.4241	29.6872	36.3578	78.2084	34.014	11.6565	65.6905	75.2622
13.7898	19.7108	13.9254	22.5257	16.8922	24.2204	43.7672	30.0608	37.5928	78.2902	34.3764	11.6565	67.5431	76.8061
14.4354	20.302	13.9529	23.3709	17.631	24.5146	45.7492	30.9373	39.1367	80.3018	35.9219	11.9653	70.0132	78.6587
14.5501	20.4953	14.2266	24.1053	17.9855	24.5878	47.7514	31.014	40.2229	100.824	35.9387	11.9653	74.6447	82.3639
14.5865	20.5614	14.4622	24.6608	18.3469	24.6636	49.1173	31.0534	45.2904	123.035	35.9506	11.9653	75.2622	84.5252
14.6606	20.565	14.466	25.5395	18.4431	24.9005	49.6793	31.1902	45.312	136.983	37.2133	12.2741	76.1885	89.1567
14.7209	20.6636	14.4974	25.8126	18.9419	25.0756	57.5552	31.2489	45.7872	162.988	37.9646	12.2741	76.1885	90.083
14.7442	21.0434	14.7166	26.1687	19.9805	25.5236	57.8771	31.6472	46.6373		38.5107	12.5828	85.7603	104.286
14.9279	21.4898	14.8773	26.192	20.4053	25.6813		31.7069	46.8009		39.2013	12.8916	98.4197	158.938
14.9888	21.5317	14.9576	26.4925	20.6957	25.7134		32.5785	47.2902		39.424	12.8916	120.033	120.033
14.9906	21.6801	15.002	26.6385	20.8278	25.7228		32.6914	47.4733		39.5027	13.2004	134.854	134.854
15.2486	21.8458	15.0718	27.0485	21.0144	25.8515		32.8172	47.4733		39.5585	13.5091	139.486	139.486
15.6666	22.4488	15.1672	27.6372	21.2238	25.9771		34.1388	48.0643		39.6719	13.5091	154.615	154.615
15.8888	22.5366	15.2244	27.7962	21.5555	25.9994		36.3605	48.3718		41.3891	13.5091	203.091	203.091
15.9352	22.7721	15.4115	27.8293	21.8495	26.0253		36.6415	49.6347		41.5297	13.5091
16.139	23.0036	16.018	28.9124	21.8868	26.0842		36.7621	52.4136		41.9775	13.5091
16.2309	23.1577	16.6127	29.1354	22.3044	26.5661		36.772	52.7224		42.2667	13.8179
16.2423	23.3268	16.6998	29.3973	22.8369	26.6978		36.9974	53.0311		42.4459	13.8179
16.288	23.3879	17.1496	29.8403	22.9992	26.704		37.6054	60.416		43.1669	13.8179
16.288	23.6984	17.6895	30.3529	23.1147	26.7684		37.6606	65.3817		43.2076	14.7442
16.5111	25.1784	17.9412	30.759	23.3961	27.1557		38.7135	66.308		44.9608	14.7442
16.7808	25.3209	18.0553	30.8838	23.8231	27.6244		39.384	67.5431		46.7535	15.6705
17.1848	25.3294	18.5269	31.5241	23.9936	27.626		40.2043	75.8804		47.7545	15.6705
17.2214	25.4587	18.5832	31.8366	24.0205	28.0284		40.7487	87.1264		48.9554	15.9792
17.6029	25.523	18.6694	33.1648	24.1567	28.0337		40.7627	87.6129		50.1885	16.288
17.6083	25.8481	18.8403	33.2079	24.8103	28.153		41.5556	93.4794		50.7107	16.5968
17.719	25.8597	18.9875	33.4744	24.8925	28.3836		41.7801	105.213		51.2519	16.5968
17.815	25.8597	19.4775	35.0402	24.9913	28.4999		42.2999	118.998		51.3989	16.5968
17.8552	26.2629	19.5322	35.5497	25.3155	28.6062		43.0452	123.43		51.9741	17.2143
17.8978	26.6174	19.5612	35.6215	26.2941	28.7255		43.1772	181.544		53.8319	17.2143
18.1946	28.0016	19.6372	35.6227	26.3398	28.874		44.044	398.688		54.1222	17.2143
18.2574	28.0317	20.2516	35.8101	26.6649	28.9482		44.4516			54.7503	17.5231
18.3703	28.3299	20.3361	36.1093	27.1055	29.1925		44.6334			55.6773	17.5231
18.4494	28.3569	20.3834	36.6284	27.5319	29.5892		45.7157			55.9927	18.1406
18.4494	28.5623	20.4313	36.9296	27.7984	29.8015		46.9363			56.0624	18.1406
18.5415	28.5732	20.5434	37.1446	28.0338	29.9168		47.4132			56.1629	18.1406
18.8902	28.677	20.667	37.1805	28.6896	30.4589		47.5043			56.3432	18.1406
18.9045	29.5649	20.7503	37.3724	29.9642	30.8074		48.1679			56.4434	18.4494
18.9431	29.6071	20.831	37.5533	30.1736	31.6068		48.2034			58.595	18.7581
18.9538	29.6471	20.8798	38.395	30.2395	31.8515		48.7574			59.887	18.7581
19.0342	29.9622	20.8811	38.5923	30.4088	31.9305		49.1561			61.0639	18.7581
19.1339	30.114	21.5404	39.3978	30.7765	31.9624		49.5481			61.5391	19.0669
19.2229	30.4912	21.5459	40.9165	30.937	32.2651		50.2561			61.8007	19.0669
19.2258	30.5207	21.9	42.1801	31.4338	32.3103		50.6605			63.0569	19.6844
19.3614	31.0178	21.955	42.2901	31.6799	32.342		51.5571			63.3925	19.6844
19.3703	31.8081	21.986	42.5199	31.9444	32.3854		51.5986			63.4632	19.9932
19.3757	32.395	22.0647	43.5055	32.5541	32.4046		52.533			64.4505	19.9932
19.5891	32.4998	22.0795	46.254	34.4023	32.4458		53.4631			64.6623	19.9932
19.6844	32.6526	22.1709	47.7948	35.2075	32.7873		53.6721			65.2534	19.9932
19.6844	32.6842	22.4646	48.8818	35.8303	32.9007		53.9786			65.3295	20.302
19.8774	32.8953	22.5438	49.7402	35.8311	32.9413		54.0398			65.369	20.302
20.7229	33.3679	22.6957	50.3107	36.8617	33.1715		54.6044			67.8716	20.302
20.9195	36.4382	23.1873	50.4626	36.9609	33.3691		54.6264			68.6194	20.6107
20.9293	36.9196	23.2232	55.2208	37.1347	33.4444		54.8182			69.7539	20.6107
21.0018	37.1386	23.3014	56.3189	37.3543	33.5573		55.1604			70.0506	20.6107
21.1723	37.5928	23.6125	57.1121	37.5667	33.5979		55.8022			70.4278	20.6107
21.2283	38.2613	23.7264	60.3526	37.7479	33.7483		57.2734			70.6252	20.9195
21.2882	38.3438	24.022	76.0315	39.1151	33.7504		57.753			70.6833	21.2283
21.4377	38.3526	24.143	92.7699	40.4954	33.8136		57.9476			70.9658	21.537
21.4405	38.5452	24.235	115.258	41.1096	34.1459		58.1597			71.1588	21.8458
21.5394	38.817	24.4698		41.9241	34.3361		58.5261			72.0791	22.1546
21.6521	39.193	24.7811		41.9615	34.5323		58.7545			72.4656	22.1546
21.6697	39.9723	25.0937		42.0729	34.8359		59.2261			72.5817	22.1546
21.7575	40.5469	25.4423		42.3406	34.8894		60.1349			72.6697	22.1546
21.8451	41.292	26.6466		42.9508	34.9507		60.3038			73.1018	22.4633
21.8954	42.722	26.6783		43.3429	35.0834		60.9333			73.6766	22.4633
22.1546	42.9442	27.9475		43.4176	35.1492		61.5162			73.8697	22.4633
22.3264	44.3857	28.109		43.5266	35.7721		62.3796			74.7644	23.0809
22.5368	45.0032	28.1443		43.9489	35.8262		64.6096			74.8329	23.0809
23.0809	46.8603	28.1456		44.9295	35.8317		64.7919			75.9829	23.3896
23.1195	47.7696	28.165		45.0682	35.9697		65.2273			76.1348	23.3896
23.3894	49.1483	28.4991		45.7048	36.7057		65.5718			76.9864	23.6984
23.4187	51.4304	28.5213		46.6073	37.2971		65.6153			79.2335	23.6984
23.4583	57.4773	28.6732		47.2727	37.6632		66.2667			79.5976	24.0072
23.5444	61.2401	29.359		48.6764	37.9192		66.4199			81.2907	24.0072
23.6065	61.6981	29.7153		49.1029	38.3004		66.4584			82.7767	24.3159
23.8296	61.948	29.7317		50.2086	38.3336		67.094			84.5382	24.3159
23.9083	64.745	30.1734		52.0506	38.5084		67.3034			84.6114	24.3159
23.9145	67.68	30.3692		53.785	38.6798		67.3616			84.6789	24.9335
24.3159	69.1107	30.7573		54.0443	38.7945		68.3805			85.9068	24.9335
24.3478	71.494	31.0586		54.9651	38.9557		68.932			88.1051	24.9335
24.3949	74.0518	31.0773		55.0605	39.0264		69.3279			88.4305	25.2422
24.7775	76.7084	31.5103		55.1908	39.3586		69.3993			88.693	25.2422
24.8185	79.585	31.7789		55.5869	39.6001		70.2126			89.399	25.2422
24.854	91.8459	31.9		55.8939	39.7121		70.3507			90.5258	25.8597
24.9335	103.09	32.6017		56.3874	39.8191		70.6379			91.0881	25.8597
24.9425	135.323	32.6783		60.8623	40.809		72.5928			91.6627	25.8597
24.959		32.7262		63.989	40.8885		75.6207			91.7395	26.4773
25.0394		32.7654		64.4743	41.356		76.4657			94.2855	27.0948
25.3638		34.198		66.0438	41.4703		76.6822			94.6502	27.4036
25.5731		34.8671		66.0739	41.5139		79.4385			98.3465	27.4036
25.6338		35.1467		67.1625	41.644		80.6334			100.886	27.7123
25.6505		35.2076		70.7992	41.6657		81.0976			101.471	28.0211
25.6691		35.7151		72.7362	41.7191		85.0591			101.581	28.0211
25.6949		35.7342		77.3875	42.099		86.0228			101.789	28.0211
25.7241		36.7179		81.2507	43.0682		88.7669			103.472	28.0211
25.7353		36.7886		94.007	43.9907		90.8583			106.542	28.0211
25.948		37.0293		119.317	44.0447		90.9261			109.926	28.6386
26.4404		38.9216		157.159	44.6806		91.2754			112.864	29.2562
26.6286		40.9045		389.226	44.6853		91.7307			113.353	29.5649
26.7405		41.0202			44.7643		98.6696			115.155	29.5649
26.786		41.115			44.8857		101.369			117.109	29.8737
26.786		41.7583			45.1591		103.075			121.013	30.1825
26.8032		43.1434			45.666		108.053			123.043	30.1825
26.9073		43.2288			45.7747		110.849			125.218	30.4912
26.9254		46.5697			45.8149		112.878			127.496	31.1088
26.9554		47.3266			45.8164		121.162			128.778	31.4175
27.1385		47.3882			45.9127		123.765			130.273	31.7263
27.1644		47.6626			46.8063		132.931			133.736	32.3438
27.2669		50.0497			46.8625		133.468			134.754	32.9614
27.3658		50.0766			47.6126		139.44			138.665	32.9614
27.4185		55.6863			48.0194		145.462			143.608	33.2701
27.7313		56.0415			49.9657		145.976			150.397	33.8877
27.7999		58.9238			50.0883		171.487			150.851	34.1964
27.8318		64.3706			50.2535		178.121			157.114	34.5052
28.0211		70.0584			51.3924		181.822			160.864	34.814
28.0292		82.4207			52.0041		184.009			166.041	35.4315
28.0328		107.606			53.9376		234.977			169.399	35.4315
28.0712					54.0294		245.878			171.743	37.9016
28.1066					54.0511					173.031	38.2104
28.3746					55.1214					177.374	39.7542
28.5738					55.2473					214.202	40.063
28.6386					56.6357					220.978	40.3717
28.6386					58.6347					235.616	40.3717
28.6922					58.9077					236.89	40.3717
28.8498					60.2472					241.627	40.3717
28.8756					60.8191					265.661	40.6805
28.9814					61.5343					276.511	40.9893
29.0105					63.3617					291.093	41.6068
29.1148					63.9768					293.611	42.5331
29.3013					64.0096					293.725	42.8419
29.5279					64.6081					304.411	42.8419
29.5359					65.0785					373.437	43.4594
29.548					67.5251					476.169	43.7682
29.7338					71.373					518.323	45.0032
29.7427					72.2436						45.0032
30.1715					73.2833						45.0032
30.3313					78.4821						45.9295
30.409					79.3363						46.547
30.4445					82.5197						47.7821
30.4739					87.5773						48.3996
30.6958					91.3036						48.3996
30.7675					96.8358						49.0172
31.0557					100.894						52.7224
31.0751					104.836						55.1925
31.1088					149.748						59.824
31.1174					173.718						60.7503
31.1333					198.948						66.308
31.1363											69.7045
31.1416											74.0272
31.6637											78.0411
31.836											81.4376
31.8602											103.36
31.8744											161.408
31.9097											166.966
32.0194											172.215
32.2086
32.2222
32.3438
32.4221
32.5571
32.8058
33.5179
33.6028
33.7085
33.7156
33.8877
34.4174
34.4476
34.4573
34.5868
34.6025
34.612
34.7303
34.763
34.814
35.0112
35.2572
35.2708
35.3064
35.4315
36.1076
36.1206
36.3918
36.4019
36.5736
36.8771
36.8841
36.9084
37.2341
37.2841
37.4518
37.488
37.5439
38.0837
38.0855
38.1773
38.3677
38.7182
38.8368
38.8638
39.081
39.3336
39.7542
39.7663
39.8721
40.0812
40.1672
40.1975
40.4778
40.4922
40.6364
41.1453
41.2076
41.4372
41.4858
42.5264
42.5381
43.113
43.1686
43.1808
43.4096
43.6866
44.0771
45.0313
45.2744
45.5623
46.6379
46.7401
47.7153
48.3513
49.113
50.2114
50.7276
52.156
52.3345
52.4136
54.7644
55.3246
56.7452
57.0083
57.6927
57.7513
60.7728
62.8945
63.4206
68.2187
71.5253
71.6239
74.0272
74.403
78.1817
85.7133
103.721
136.365
156.632

## Sheet: Supplementary Figure 1
Lund Cohort	KCL Cohort
28.77	41.847
13.7	22.64
12.31	19.756
22.67	23.88
20.65	32.34
28.03	41.2
10.25	12.842
29.88	47.2
27.14	39.417
17.88	25.68
26.76	38.329
13.9	25.76
22.31	34.315
22.86	34.8
14.99	24.597
35.47	40.498
11.11	22.24
48.33	30.259
12.04	18.951
15.76	16.48
16.4	23.902
33.41	40.4
15.06	24.494
20.7	34.04
72.53	81.333
43.32	26.08
36.6	66.8
20.49	27.84
19	34.52

## Sheet: Supplementary Figure 5
CU AB-	CU AB+	MCI AB-	MCI AB+	AD Dementia
35.178	23.452	44.044	34.32	39.182
31.603	23.452	24.882	17.589	45.045
11.44	28.743	39.468	25.74	28.886
35.607	32.747	49.907	27.885	37.18
18.161	33.748	21.593	34.749	35.321
30.602	26.598	39.611	27.885	39.182
36.179	45.903	34.463	28.028	43.901
28.457	48.048	45.045	20.02	46.904
24.024	51.623	28.743	42.471	35.607
24.167	20.163	29.887	32.604	38.467
37.18	43.043	33.462	44.473	60.346
27.742	30.745	44.33	45.188	19.734
33.033	34.32	28.886	30.459	43.043
41.041	37.895	51.051	31.317	48.048
34.177	47.905	27.742	38.467	46.332
23.166	47.619	16.588	42.614	42.042
27.456	34.606	30.745	44.33	34.606
37.895	24.31	45.045	18.161	68.068
19.734	29.315	27.17	32.175	42.042
29.887	27.027	29.315	46.189	52.481
27.742	29.172	26.455	39.468	57.057
39.468	43.472	37.466	50.479	37.18
17.589	43.043	41.756	38.467	46.904
28.314	42.757	33.033	26.455	38.324
49.764	35.321	30.602	38.181	47.19
16.731	54.197	26.026	17.16	37.466
24.167	48.048	49.049	38.896	40.183
27.456	37.466	31.746	35.893	34.177
32.604	34.892	42.757	17.16	48.906
24.31	31.46	41.47	47.762	66.495
22.594	26.598	41.47	31.46	58.201
21.593	33.891	18.018	44.616	42.471
48.477	30.602	29.744	25.883	33.176
31.317	48.191	35.464	41.184	55.627
21.021	27.17	22.594	31.031	28.314
34.892	30.316	52.195	43.901	56.914
25.311	59.345	17.732	45.188	58.058
23.452	42.185	27.599	34.749	42.614
21.164	51.623	20.735	57.772	69.069
32.89	44.044	32.032	35.75	47.762
24.453	36.751	43.615	54.197	43.472
31.031	46.189	22.308	31.603	51.623
47.762	32.175	49.478	25.597	66.924
26.884	38.896	57.629	60.918	68.926
36.179	35.893	35.607	59.917	31.031
48.763	34.749	33.319	47.905	60.203
45.474	56.199	39.611	52.91	52.624
38.181	73.073	16.445	47.19	47.19
32.747	56.914	32.604	59.631	39.039
36.465	62.777	41.47	38.753	52.91
42.471	57.2	23.452	42.471	59.202
41.613	51.48	51.623	51.766	66.924
42.9	57.2	41.041	33.748	60.06
41.041	42.757	30.602	51.194	45.617
32.747	44.473	43.329	36.751	32.604
40.755	57.2	18.876	29.744	35.464
22.594	47.047	38.181	45.903	80.223
50.05	45.903	37.037	35.178	51.766
28.171	50.336	14.586	44.616	64.064
49.192	67.782	9.152	34.32	49.049
38.038	50.908	51.194	25.168	40.183
14.729	46.761	16.445	50.193	65.78
36.465	62.062	33.462	44.616	93.236
33.891	39.325	31.46	43.472	70.356
25.454	59.202	15.015	40.04	46.904
41.756	30.745	38.038	45.331	74.932
36.179	61.633	39.039	30.745	42.042
24.882	51.623	51.909	29.315	65.208
28.171	52.91	42.757	29.458	71.071
29.601	65.351	38.181	64.636	64.493
51.909	45.474	52.052	46.189	65.923
50.336	59.345	50.765	40.04	49.049
42.614	60.918	37.037	64.636	70.356
35.607	67.353	32.175	43.472	75.933
58.773	49.764	22.451	32.032	62.205
29.601	61.49	34.034	51.337	67.353
52.481	78.364	42.9	39.468	68.64
49.049	47.047	44.902	50.336	65.637
35.893	58.487	44.473	48.048	60.632
61.49	68.354	37.323	59.917	83.512
33.891	71.5	18.59	54.34	57.629
39.039	60.203	39.325	34.034	45.474
40.612	79.222	23.309	18.161	85.228
47.619	81.081	34.32	33.462	56.342
42.328	59.774	31.031	37.895	73.216
38.324	79.794	29.458	51.051	40.755
30.03	60.632	45.617	52.91	42.9
31.46	80.223	27.17	51.623	72.501
36.465	71.929	39.039	33.748	48.906
47.333	78.65	36.179	59.488	67.353
61.776	65.637	37.466	39.611	76.219
32.604	69.784	65.494	64.35	94.809
43.758	77.077	47.619	52.052	82.797
46.332	85.371	32.747	50.336	47.619
41.756	96.525	35.607	45.474	86.515
62.92	81.224	35.178	38.038	70.642
36.465	97.097	45.188	54.912	87.087
31.174	100.529	23.595	35.464	89.232
38.61	106.535	43.329	61.633	48.763
31.889	104.39	73.359	50.622	87.802
38.467		31.746	37.323	81.081
42.757		43.615	33.176	78.221
41.041		37.18	55.484	60.775
30.888		47.619	56.914	67.21
54.197		56.342	58.344	83.226
65.923		32.747	43.615	46.618
27.456		27.456	38.896	60.489
40.469		27.885	42.471	80.795
35.607		27.313	55.341	86.944
39.182		43.615	72.93	80.366
64.207		43.901	67.925	66.924
64.779		31.46	42.757	56.771
36.608		32.175	40.755	102.96
55.341		29.887	36.036	84.513
42.471		51.623	64.207	72.215
42.042		31.317	48.906	106.392
53.911		55.055	60.06	95.095
45.474		51.623	68.068	93.379
61.204		41.613	76.076	70.356
44.187		74.36	66.209	110.11
52.91		34.463	54.34	60.203
37.466		33.605	60.203	91.091
26.884		31.746	82.511	101.673
59.059		47.19	39.754	93.236
74.503		44.187	69.212	64.922
45.045		#VALUE!	56.342	130.416
35.035		39.182	39.611	114.543
42.9		56.342	36.608	113.113
36.036		59.202	60.918	104.819
37.895		46.046	48.477	135.278
40.755		43.901	45.474	135.707
59.488		35.607	43.901	150.007
41.756		76.219	56.056	153.868
63.206		41.899	74.503	143.143
38.61		74.646	69.212	145.145
56.199		43.472	46.046	178.607
48.763		87.23	52.767	198.627
54.626		47.905	85.371	180.323
55.627		33.891	61.061
26.884		48.763	36.465
53.196		41.899	71.929
45.331		34.32	53.625
47.476		46.904	58.058
39.182		38.324	58.201
54.34		50.479	61.347
43.472		57.629	56.485
62.634		65.208	51.909
53.053		30.173	62.491
52.338		41.041	54.197
49.049		71.5	44.33
53.196		61.49	60.918
43.329		47.762	70.499
69.355		31.317	53.053
36.465		45.76	55.341
47.619		35.893	63.778
66.495		69.641	34.606
59.202		69.498	61.061
63.921		82.511	57.915
45.76		54.054	55.198
50.765		52.624	67.067
62.777		46.189	56.485
59.774		69.784	46.761
57.772		43.758	57.343
52.624		64.35	60.346
53.911		50.908	74.217
59.345		68.926	51.337
83.941		49.478	54.054
60.06		105.105	72.072
80.795		90.948	61.919
70.928		65.208	57.057
66.352		77.077	80.938
67.782		55.198	67.496
53.196		54.34	68.068
60.775		73.645	61.776
86.229		93.236	61.49
58.344		60.346	60.489
57.772		99.671	51.48
51.48		77.077	57.915
94.237		74.36	67.782
84.799		78.507	86.515
77.077		86.658	58.058
92.235		107.822	88.231
69.212		110.539	60.775
80.08		70.928	42.9
79.079		92.521	57.772
118.833		86.372	76.219
120.978		77.649	39.325
140.712		97.669	67.639
241.67		101.244	38.896
403.546		118.261	88.517
		126.555	64.35
		119.262	70.499
		163.02	70.928
		211.64	83.226
		217.074	65.351
			50.908
			74.217
			65.065
			92.521
			89.661
			84.227
			66.781
			63.635
			80.08
			87.802
			82.94
			59.488
			80.938
			55.913
			83.512
			47.19
			65.637
			90.233
			83.655
			79.508
			99.671
			94.523
			95.095
			72.644
			71.929
			91.52
			95.238
			91.949
			86.229
			96.239
			83.369
			76.362
			75.075
			88.946
			113.113
			112.541
			98.956
			76.219
			118.833
			110.968
			95.667
			128.557
			120.549
			121.121
			119.977
			132.418
			131.274
			128.271
			132.847
			135.421
			139.568
			177.892
